# Supplementary material for: Predictive Factors of Adequate Bowel Cleansing for Colonoscopy in the Elderly: A Retrospective Analysis of a Prospective Cohort
Source: Diagnostics (Basel). 2022 Nov 19;12(11):2867. doi: 10.3390/diagnostics12112867 (PMC9689943; doi:10.3390/diagnostics12112867)
Supplement: Supplementary file 1 [file diagnostics-12-02867-s001.zip]

Archive with 1 entries (1 files):
- diagnostics-2002199-supplementary.pdf
